# Supplementary material for: Metabolomics Profiling Reveals Critical Roles of Indoxyl Sulfate in the Regulation of Innate Monocytes in COVID-19
Source: Cells. 2025 Feb 11;14(4):256. doi: 10.3390/cells14040256 (PMC11853107; doi:10.3390/cells14040256)
Supplement: Supplementary file 1 [file cells-14-00256-s001.zip]

Archive with 1 entries (1 files):
- cells-3447148-supplementary.pdf
